# Supplementary material for: Age and Witnessed Apneas as Independent Predictors of Obstructive Sleep Apnea After Stroke: A Prospective Cohort Study
Source: J Clin Med. 2025 Nov 24;14(23):8332. doi: 10.3390/jcm14238332 (PMC12693645; doi:10.3390/jcm14238332)
Supplement: Supplementary file 1 [file jcm-14-08332-s001.zip]

Archive with 4 entries (4 files):
- Dataset S3.xlsx
- Figure S1 - supplementary.pdf
- Table S1 - supplementary.pdf
- Table S2 - supplementary.pdf
