# Supplementary material for: Age and Witnessed Apneas as Independent Predictors of Obstructive Sleep Apnea After Stroke: A Prospective Cohort Study
Source: J Clin Med. 2025 Nov 24;14(23):8332. doi: 10.3390/jcm14238332 (PMC12693645; doi:10.3390/jcm14238332)
Supplement: Supplementary file 1 [file jcm-14-08332-s001.zip › Dataset S3.xlsx]

## Sheet: dataset
ID	Age	Sex (1=f/0=m)	BMI	NIHSS Admission	Hospital Stay (days)	Epworth Score	Berlin Q	Wutnessed Apneas	Unrefreshing Sleep	Fatigue	IAH	AHI >15
1	65	0	30	4	9	3					31	1
2	85	1	30	4	3	5					29	1
3	84	1	27	3	6	6					6	0
4	53	0	23	4	8	8					0	0
5	89	0	31	12	16	4					4	0
6	81	1		9	22						8	0
7	59	1	36	1	14	5	2	0	1	0	1	0
8	78	0	23	5	6	2	0	0	0	0	6	0
9	52	0	26	0	15	12	1	0	0	0	6	0
10	64	1	33	4	7	15					53	1
11	66	1	29	1	3	1	2	0	0	1	6	0
12	80	1	26	2	7	6	1	0	0	0	29	1
13	73	1	26	0	7	7	1	0	1	0	14	0
14	74	1	27	0	6	7	2	0	0	0	7	0
15	87	0	29	1	6	6	2	0	0	0	49	1
16	68	0	24	1	6	0					5	0
17	74	0	25	1	5	9	2	0	1	1	41	1
18	85	1	29	4	8	8					0	0
19	66	0	29	1	5	10	2	1	0	1	11	0
20	73	0	32	1	4	9	1	0	0	1	20	1
21	91	1	35	14	16	9	2	0	0	1	65	1
22	80	1	29	3	8	14	2	0	1	1	23	1
23	69	0	23	3	3	5					14	0
24	87	1	33	3	3	9	3	0	1	1	27	1
25	71	1	21	2	7	3	1	0	0	0	15	1
26	71	0	31	2	7	9	2	0	0	0	25	1
27	61	0	28	12	25						66	1
28	77	0	27	2	16						12	0
29	71	0	23	1	3	6	1	0	0	0	3	0
30	42	1	24	1	5	5	1	0	0	0	1	0
31	79	0	24	4	15	19	2	0	1	1	3	0
32	93	1	27	2	11	5	1	0	0	0	11	0
33	57	0	26	4	7	13	2	0	0	0	12	0
34	70	0		1	9	10	2	0	0	0	28	1
35	65	1	19	4	10	3	2	0	0	0	1	0
36	48	0	32	2	11	6	1	0	0	0	9	0
37	56	1	26	2	6						9	0
38	80	0	26	1	4	2	1	0	0	1	8	0
39	83	0	23	0	6	5	0	0	0	0	16	1
40	78	1	26	6	12	15	3	1	1	1	59	1
41	87	0	27	13	87	7	1	0	0	1	53	1
43	82	0	33	2	7	1					66	1
44	81	1	29	3	13						20	1
45	78	0	27	4	12	8	1	0	0	0	53	1
46	82	1	29	1	13	8	1	0	0	1	3	0
47	85	1	29	3	4	1	1	0	0	0	2	0
48	59	0	29	0	8	8	3	1	1	1	50	1
49	75	0	28	0	4	1	2	0	0	0	10	0
50	64	0	24	1	8	7	1	0	0	0	10	0
51	74	1	22	2	14	9	2	1	0	1	22	1
52	83	1	25	7	11	5	1	0	1	1	21	1
53	78	1	21	5	37	7	1	0	0	0	1	0
55	82	0	25	2	8	3	1	0	0	0	11	0
56	81	1	22	3	6	4	1	0	0	0	8	0
57	59	0	26	4	6	4	1	0	0	0	4	0
58	83	1	24	0	11	8	3	0	1	1	8	0
59	63	0	33	3	9	0	1	0	0	0	20	1
60	65	0	34	4	21	12	0	0	0	1	45	1
61	88	0	26	3	6	1	2	0	0	1	11	0
62	87	1	23	4	8	7	1	0	0	0	0	0
63	52	0	26	2	4	3	2	0	0	1	1	0
64	67	1	30	2	5	4	2	0	0	0	4	0
65	77	1	34	2	4	0	2	0	0	0	11	0
66	65	0	20	2	7	6	1	0	0	0	2	0
67	77	1	38	2	10	16	3	1	1	1	11	0
68	81	0	24	6	15	6	2	0	0	0	13	0
69	80	0	27	4	6	5	1	0	0	0	52	1
70	80	1	21	7	58	11	2	0	1	1	32	1
71	20	1	17	0	9	5	0	0	0	0	2	0
72	81	0	25	0	6	4	1	0	0	0	13	0
73	76	0	20	2	6	2	2	1	1	1	25	1
74	67	1	25	1	6	4	0	0	0	0	8	0
75	85	1	32	8	31	5	1	0	0	0	28	1
76	86	1	23	6	17	9	0	0	1	0	4	0
77	68	1	37	3	9	9	2	0	0	0	11	0
78	44	0	28	0	7	4	1	0	0	0	18	1
79	63	0	30	1	8	9					33	1
81	85	1	24	6	13	5	0	0	0	0	0	0
82	79	0	28	2	5	3	1	0	0	0	46	1
83	55	0	35	2	13	2	1	0	0	0	3	0
84	80	0	21	2	6	1	1	0	0	0	6	0
85	81	0	19	1	5	5	0	0	0	0	4	0
86	56	1	20	1	3	5	1	0	1	1	1	0
87	85	1	17	7	24	2	1	0	0	1	8	0
88	73	0	29	1	15	3					11	0
89	85	1	27	4	12	3	2	0	0	0	5	0
90	77	0	31	5	6	6	2	0	0	0	9	0
91	76	0	22	4	7	4	3	0	1	1	1	0
92	65	0	23	4	8	7	1	0	0	0	11	0
93	81	0	23	0	8	7	2	0	1	1	2	0
94	68	0	25	4	16	2	2	0	0	0	31	1
95	76	0	21	1	9	0	2	0	0	0	33	1
96	89	0	24	2	10	10	1	0	0	0	1	0
97	80	0	23	6	13	4	2	0	0	0	50	1
98	59	0	26	2	14	5	2	0	0	0	17	1
99	66	0	26	0	7	1	2	0	0	0	11	0
100	62	0	25	2	17		2	0	0	1	2	0
101	74	1	27	2	8	5	2	0	0	0	15	1
102	75	0	35	3	15	9	1	0	0	0	42	1
103	85	1	37	3	6	3	2	1	0	0	31	1
104	69	1	31	2	10	0	2	0	0	0	2	0
105	88	0	24	4	9	13	3	0	1	1	35	1
106	73	0	26	1	6	5	2	0	0	0	6	0
107	84	1	25	2	9	0	2	0	1	1	12	0
109	36	1	43	1	12	11	2	0	0	0	0	0
110	83	1	32	4	12	4	1		0	1	11	0
111	82	1	34	3	8	4	1	0	0	0	2	0
112	59	0	34	1	5	4	3	0	1	1	3	0
113	53	0	25	2	7	2	1	1	0	0	0	0
114	85	1	23	2	8	5	2	0	0	0	25	1
115	58	0	26	0	2	4	2	1	0	1	38	1
116	53	0	25	2	3	4	1	0	0	0	1	0
118	62	0	27	4	6	9	0	0	0	0	0	0
119	84	1	21	1	17	0	1	0	0	0	6	0
120	66	0	26	2	8	1	1	0	0	0	10	0
121	88	0	24	3	10	4	1	0	0	0	4	0
